# Supplementary material for: Prognostic value of pre-treatment [18F] FDG PET/CT in recurrent nasopharyngeal carcinoma without distant metastasis
Source: BMC Cancer. 2024 Apr 15;24:466. doi: 10.1186/s12885-024-12189-7 (PMC11017658; doi:10.1186/s12885-024-12189-7)
Supplement: Supplementary file 1 — Supplementary Material 1 Supplementary table S1 Univariate analysis for overall survival in the III-IVA* and rIII-IVA* NPC. [file 12885_2024_12189_MOESM1_ESM.xlsx]

## Sheet: Sheet1
							Supplementary Table S1 Univariate analysis for overall survival in the III-IVA* and rIII-IVA* NPC
							Characteristics	III-IVA HR (95% CI)	P		rIII-rIVA HR (95% CI)	P
							Age (years）
							< 45	1 (reference)			1 (reference)
							≥ 45	0.767 (0.555-1.061)	0.109		0.993 (0.654-1.510)	0.975
							Sex
							Male	1 (reference)			1 (reference)
							Female	1.168 (0.785-1.738)	0.442		1.213 (0.744-1.978)	0.439
							rEBV DNA (copies/ml)
							Undetectable	1 (reference)			1 (reference)
							Detectable	1.757 (1.194-2.584)	0.004		1.649 (0.960-2.834)	0.07
							Unkown	/			/
							rLactate dehydrogenase (U/L)
							< 240	1 (reference)			1 (reference)
							≥ 240	1.462 (0.539-3.971)	0.456		1.056 (0.332-3.36)	0.926
							Unkown	/			/
							rC-reactive protein (mg/L)
							< 10.5	1 (reference)			1 (reference)
							≥ 10.5	2.952 (1.901-4.583)	<0.001		2.784 (1.615-4.798)	<0.001
							Unkown	/			/
							rAlbumin (g/L)
							<39.4	1 (reference)			1 (reference)
							≥ 39.4	0.397 (0.253-0.622)	<0.001		0.210 (0.115-0.382)	<0.001
							Unkown	/			/
							rNLR
							< 3.7	1 (reference)			1 (reference)
							≥ 3.7	1.586 (1.124-2.237)	0.009		1.422 (0.912-2.218)	0.12
							Unkown	/			/
							Treatment
							Palliative treatment	1 (reference)			1 (reference)
							Re-radiotherapy	0.619 (0.424-0.906)	0.013		0.648 (0.414-1.015)	0.058
							Salvage Surgery	0.196 (0.130-0.295)	<0.001		0.218 (0.116-0.412)	<0.001
							PET/CT
							No	1 (reference)			1 (reference)
							Yes	0.659 (0.439-0.990)	0.045		0.488 (0.284-0.838)	0.009
							Abbreviations: r: Recurrent; EBV: epstein-barr virus; NLR: neutrophil-to-lymphocyte ratio; NPC: nasopharyngeal carcinoma; MRI: magnetic resonance imaging; PET/CT: positron emission tomography/computed tomography; OS: overall survival * Based on the eighth edition of the Union for International Cancer Control/American Joint Committee on Cancer (UICC/AJCC) staging system according to MRI
