# Supplementary material for: Prognostic value of pre-treatment [18F] FDG PET/CT in recurrent nasopharyngeal carcinoma without distant metastasis
Source: BMC Cancer. 2024 Apr 15;24:466. doi: 10.1186/s12885-024-12189-7 (PMC11017658; doi:10.1186/s12885-024-12189-7)
Supplement: Supplementary file 2 — Supplementary Material 2 Supplementary table S2Univariate and multivariate Cox regression analysis for overall survival in the III-IVA* NPC. [file 12885_2024_12189_MOESM2_ESM.xlsx]

## Sheet: Sheet1
							Supplementary Table S2 Univariate and multivariate Cox regression analysis for overall survival in the III-IVA* NPC
							Characteristics	Univariable analysis	P		Multivariate analysis	P
								HR (95% CI)			HR (95% CI)
							Age (years）
							≥ 45	1 (reference)
							< 45	1.136 (0.770-1.676)	0.521
							Sex
							Male	1 (reference)
							Female	0.912 (0.564-1.475)	0.707
							rEBV DNA (copies/ml)
							Undetectable	1 (reference)			1 (reference)
							Detectable	1.643 (1.079-2.501)	0.021		1.969 (1.272-3.048)	0.002
							rLactate dehydrogenase (U/L)
							< 240	1 (reference)
							≥ 240	1.504 (0.552-4.099)	0.422
							Unkown
							rC-reactive protein (mg/L)
							< 10.5	1 (reference)			1 (reference)
							≥ 10.5	2.512 (1.549-4.072)	<0.001		1.949 (1.162-3.268)	0.011
							rAlbumin (g/L)
							<39.4	1 (reference)			1 (reference)
							≥ 39.4	0.440 (0.272-0.713)	0.001		0.618 (0.363-1.053)	0.077
							rNLR
							< 3.7	1 (reference)			1 (reference)
							≥ 3.7	1.649 (1.109-2.452)	0.012		1.051 (0.683-1.617)	0.821
							Treatment
							Palliative treatment	1 (reference)			1 (reference)
							Re-radiotherapy+Salvage Surgery	0.293 (0.192-0.447)	<0.001		0.343 (0.217-0.541)	<0.001
							PET/CT
							No	1 (reference)			1 (reference)
							Yes	0.697 (0.441-1.104)	0.124		0.731 (0.459-1.165)	0.188
							Abbreviations: r: Recurrent; EBV: epstein-barr virus; NLR: neutrophil-to-lymphocyte ratio; HR: hazard ratio; 95% CI: 95% confidence interval; NPC: nasopharyngeal carcinoma; MRI: magnetic resonance imaging; PET/CT: positron emission tomography/computed tomography * Based on the eighth edition of the Union for International Cancer Control/American Joint Committee on Cancer (UICC/AJCC) staging syste…
