# Supplementary material for: Prognostic value of pre-treatment [18F] FDG PET/CT in recurrent nasopharyngeal carcinoma without distant metastasis
Source: BMC Cancer. 2024 Apr 15;24:466. doi: 10.1186/s12885-024-12189-7 (PMC11017658; doi:10.1186/s12885-024-12189-7)
Supplement: Supplementary file 3 — Supplementary Material 3 Supplementary table S3Characteristics of the III-IVA* and rIII-rIVA* stage NPC in the MRI alone and with PET/CT groups. [file 12885_2024_12189_MOESM3_ESM.xlsx]

## Sheet: Sheet1
							Supplementary Table S3 Characteristics of the III-IVA* and rIII-rIVA* stage NPC in the MRI alone and with PET/CT groups
							Characteristics	III-IVA				rIII-rIVA
								MRI alone N=268 (%)	With PET/CT N=109 (%)	P		MRI alone N=120 (%)	With PET/CT N=54 (%)	P
							Age (years）
							< 45	140 (52.2)	54 (49.5)	0.718		64 (53.3)	29 (53.7)	1
							≥ 45	128 (47.8)	55 (50.5)			56 (46.7)	25 (46.3)
							Sex
							Male	205 (76.5)	87 (79.8)	0.573		90 (75.0)	43 (79.6)	0.636
							Female	63 (23.5)	22 (20.2)			30 (25.0)	11 (20.4)
							rEBV DNA (copies/ml)
							Undetectable	83 (36.7)	40 (40.8)	0.567		26 (26.8)	18 (38.3)	0.226
							Detectable	143 (63.3)	58 (59.2)			71 (73.2)	29 (61.7)
							Unkown
							rLactate dehydrogenase (U/L)
							< 240	207 (96.7)	97 (96.0)	1		92 (94.8)	48 (96.0)	1
							≥ 240	7 (3.3)	4 (4.0)			5 (5.2)	2 (4.0)
							Unkown	/	/			/	/
							rC-reactive protein (mg/L)
							< 10.5	180 (86.5)	86 (83.5)	0.585		78 (83.0)	40 (78.4)	0.654
							≥ 10.5	28 (13.5)	17 (16.5)			16 (17.0)	11 (21.6)
							Unkown	/	/			/	/
							rAlbumin (g/L)
							≥ 39.4	29 (13.6)	4 (3.9)	0.015		11 (11.3)	3 (5.9)	0.434
							<39.4	185 (86.4)	99 (96.1)			86 (88.7)	48 (94.1)
							Unkown	/	/			/	/
							rNLR
							< 3.7	161 (64.4)	74 (69.2)	0.455		66 (59.5)	34 (64.2)	0.686
							≥ 3.7	89 (35.6)	33 (30.8)			45 (40.5)	19 (35.8)
							Unkown	/	/			/	/
							Treatment
							Palliative treatment	67 (25.0)	19 (17.4)	0.129		45 (37.5)	14 (25.9)	0.317
							Re-radiotherapy	74 (27.6)	40 (36.7)			45 (37.5)	25 (46.3)
							Salvage Surgery	127 (47.4)	50 (45.9)			30 (25.0)	15 (27.8)
							Abbreviations: r: Recurrent; EBV: epstein-barr virus; NLR: neutrophil-to-lymphocyte ratio; NPC: nasopharyngeal carcinoma; MRI: magnetic resonance imaging; PET/CT: positron emission tomography/computed tomography * Based on the eighth edition of the Union for International Cancer Control/American Joint Committee on Cancer (UICC/AJCC) staging system according to MRI P values were calculated using t…
