# Supplementary material for: Prognostic value of pre-treatment [18F] FDG PET/CT in recurrent nasopharyngeal carcinoma without distant metastasis
Source: BMC Cancer. 2024 Apr 15;24:466. doi: 10.1186/s12885-024-12189-7 (PMC11017658; doi:10.1186/s12885-024-12189-7)
Supplement: Supplementary file 4 — Supplementary Material 4 Supplementary table S4Recurrent NPC staged by PET/CT and MRI. [file 12885_2024_12189_MOESM4_ESM.xlsx]

## Sheet: Sheet1
						Supplementary Table S4 Recurrent NPC staged by PET/CT and MRI
						Characteristics	MRI		PET/CT	P
						rT category*				< 0.001 (rT0-2 vs. rT3-4)
						rT0	70 (53%)		48 (36.4%)
						rT1	13 (9.8%)		15 (11.4%)
						rT2	8 (6.1%)		4 (3%)
						rT3	21 (15.9%)		41 (31.1%)
						rT4	20 (15.2%)		24 (18.2%)
						rN category*				< 0.001 (rN0 vs. rN1-3)
						rN0	80 (60.6%)		67 (50.8%)
						rN1	38 (28.8%)		43 (32.6%)
						rN2	4 (3%)		7 (5.3%)
						rN3	10 (7.6%)		15 (11.4%)
						rStage*				< 0.001 (r0-II vs. rIII-IVA)
						r0	30 (22.7%)		4 (3%)
						rI	13 (9.8%)		9 (6.8%)
						rII	35 (26.5%)		36 (27.3%)
						rIII	24 (18.2%)		44 (33.3%)
						rIVA	30 (22.7%)		39 (29.5%)
						Abbreviations: r: Recurrent; NPC: nasopharyngeal carcinoma; MRI: magnetic resonance imaging; PET/CT: positron emission tomography/computed tomography * Based on the eighth edition of the Union for International Cancer Control/American Joint Committee on Cancer (UICC/AJCC) staging system P values were calculated using the Chi-squared test
