# Supplementary material for: Prognostic value of pre-treatment [18F] FDG PET/CT in recurrent nasopharyngeal carcinoma without distant metastasis
Source: BMC Cancer. 2024 Apr 15;24:466. doi: 10.1186/s12885-024-12189-7 (PMC11017658; doi:10.1186/s12885-024-12189-7)
Supplement: Supplementary file 5 — Supplementary Material 5 Supplementary table S5Univariate analysis for overall survival in the recurrent NPC without distant metastasis. [file 12885_2024_12189_MOESM5_ESM.xlsx]

## Sheet: Sheet1
							Supplementary Table S5 Univariate analysis for overall survival in the recurrent NPC without distant metastasis
							Characteristics	Univariable analysis
								Total (P-value)	r0-rII* (P-value)	rIII-rIVA* (P-value)
							Salvage Surgery ( With PET/CT vs.Without PET/CT)	0.173	0.704	0.036
							Palliative treatment ( With PET/CT vs.Without PET/CT)	0.211	0.764	0.191
							Re-radiotherapy ( With PET/CT vs.Without PET/CT)	0.747	0.569	0.396
							Abbreviations: r: Recurrent; HR: hazard ratio; 95% CI: 95% confidence interval; NPC: nasopharyngeal carcinoma; MRI: magnetic resonance imaging; PET/CT: positron emission tomography/computed tomography * Based on the eighth edition of the Union for International Cancer Control/American Joint Committee on Cancer (UICC/AJCC) staging system according to MRI P values were calculated using theLog-rank …
